# Supplementary material for: Simulation and evaluation of increased imaging service capacity at the MRI department using reduced coil-setting times
Source: PLoS One. 2023 Jul 27;18(7):e0288546. doi: 10.1371/journal.pone.0288546 (PMC10374078; doi:10.1371/journal.pone.0288546)
Supplement: S1 File — (ZIP) [file pone.0288546.s001.zip]

Archive with 1 entries (1 files):
- Raw data used in this study.xlsx
