# Supplementary material for: Simulation and evaluation of increased imaging service capacity at the MRI department using reduced coil-setting times
Source: PLoS One. 2023 Jul 27;18(7):e0288546. doi: 10.1371/journal.pone.0288546 (PMC10374078; doi:10.1371/journal.pone.0288546)
Supplement: S1 File — (ZIP) [file pone.0288546.s001.zip › Raw data used in this study.xlsx]

## Sheet: patient_type
type	number
OPD	1820
Inpatient	483
EM	145

## Sheet: patient_gender
gender	number
Male	1272
Female	1176

## Sheet: patient_arrival
hour	6	7	8	9	10	11	12	13	14	15	16	17	18	19	20	21	22
number	3	6	6	6	6	4	6	6	7	6	6	4	6	6	7	5	1

## Sheet: coil_probability
period of time	8ch_head	Breast	Cardiac	Knee	Low-extremity	Nv array	Shoulder	Spine	Std_head	Torso	Torso, Head or Flexible
Monday morning	0.493	0	0	0	0	0.13	0	0.054	0.05	0.272	0
Monday afternoon	0.255	0	0.01	0.142	0	0.025	0.083	0.217	0	0.158	0.092
Monday evening	0.567	0	0	0.019	0	0.096	0	0.058	0	0.24	0.02
Tuesday morning	0.61	0	0	0.021	0	0.033	0	0.065	0.054	0.217	0
Tuesday afternoon	0.534	0	0.01	0.01	0	0.098	0	0.196	0	0.152	0
Tuesday evening	0.643	0	0	0	0	0.129	0	0.129	0	0.099	0
Wednesday morning	0.546	0.052	0	0	0	0.031	0	0.268	0.052	0.052	0
Wednesday afternoon	0.392	0.01	0	0.103	0	0	0.068	0.205	0	0.12	0.094
Wednesday evening	0.586	0	0	0.121	0	0.091	0.061	0.051	0	0.051	0.04
Thursday morning	0.533	0	0.028	0	0	0.112	0	0.224	0.065	0.037	0
Thursday afternoon	0.341	0	0.01	0.014	0.01	0.069	0	0.174	0	0.382	0
Thursday evening	0.492	0	0	0.133	0	0.125	0.047	0.07	0	0.078	0.055
Friday morning	0.522	0	0.01	0.01	0	0.112	0.01	0.056	0.072	0.208	0
Friday afternoon	0.276	0.01	0	0.128	0	0.01	0.067	0.195	0	0.235	0.081
Friday evening	0.512	0	0	0.016	0	0.063	0	0.047	0	0.346	0.016
Saturday morning	0.567	0.045	0	0	0	0.097	0	0.194	0	0.097	0
Saturday afternoon	0.64	0.02	0	0.02	0	0.046	0	0.17	0	0.085	0.02
Saturday evening	0.64	0	0	0	0	0.089	0	0.089	0	0.122	0.059
Sunday morning	0.417	0	0.01	0	0	0.083	0	0.354	0	0.135	0
Sunday afternoon	0.479	0	0	0	0	0.042	0	0.294	0	0.168	0.017
Sunday evening	0.64	0	0	0.079	0	0.101	0	0.07	0	0.11	0

## Sheet: prepar_time
coilType	8ch_head		coilType	Breast		coilType	Cardiac		coilType	Knee		coilType	Low-extremity		coilType	Nv array		coilType	Shoulder		coilType	Spine		coilType	Std_head		coilType	Torso		coilType	Torso, Head or Flexible
prepareTime(minute)	number		prepareTime(minute)	number		prepareTime(minute)	number		prepareTime(minute)	number		prepareTime(minute)	number		prepareTime(minute)	number		prepareTime(minute)	number		prepareTime(minute)	number		prepareTime(minute)	number		prepareTime(minute)	number		prepareTime(minute)	number
1	483		1	11		8	1		1	50		15	1		1	85		1	16		1	139		1	10		1	187		1	24
2	196		2	1		13	1		2	11					2	29		2	11		2	69		2	3		2	59		2	3
3	230		10	1					3	10					3	19		3	1		3	63		3	15		3	35		3	8
4	81		15	1					4	4					4	13		4	1		4	19					4	16		4	1
5	55								5	1					5	5		5	3		5	7					5	7		5	1
6	34								6	2					6	9		6	1		6	5					6	4		6	3
7	19								7	3					7	3		8	1		7	2					7	7		7	4
8	18								10	1					8	4		10	1		8	3					8	18		8	1
9	10								14	1					10	1					9	6					9	14		9	1
10	8														13	1					10	4					10	4		10	2
11	5														23	1					11	1					11	3		11	1
12	1														25	1					13	5					12	2		12	1
13	6														27	1					14	1					13	1		20	1
14	2														30	1					16	1					14	2
15	2																				17	1					15	2
17	1																				19	1					17	1
19	1																				21	1					18	1
20	2																				23	1					19	3
22	1																				24	1					20	1
24	2																				25	1					23	1
25	2																				28	1					28	1
26	1																				32	1					35	2
27	2																										39	1
28	1
30	1
33	1
36	1

## Sheet: check_time
coilType	8ch_head		coilType	Breast		coilType	Cardiac		coilType	Knee		coilType	Low-extremity		coilType	Nv array		coilType	Shoulder		coilType	Spine		coilType	Std_head		coilType	Torso		coilType	Torso, Head or Flexible
checkTime(minute)	number		checkTime(minute)	number		checkTime(minute)	number		checkTime(minute)	number		checkTime(minute)	number		checkTime(minute)	number		checkTime(minute)	number		checkTime(minute)	number		checkTime(minute)	number		checkTime(minute)	number		checkTime(minute)	number
10	1		20	1		62	1		13	1		25	1		9	1		17	1		9	1		8	1		14	1		23	1
11	1		29	1		76	1		16	1					13	1		20	1		10	1		10	2		18	1		24	2
14	2		40	1		81	1		17	2					14	1		22	2		11	2		20	1		19	3		26	2
15	9		41	2		89	1		18	1					15	2		23	1		12	2		27	1		20	4		27	1
16	7		45	2		105	1		19	4					17	1		24	1		13	3		31	2		21	2		28	2
17	6		46	1		109	1		20	6					18	3		25	4		14	5		33	2		22	6		30	1
18	11		49	1		112	1		21	3					19	3		26	2		15	6		34	2		23	3		31	2
19	21		56	1		130	1		22	7					20	5		27	1		16	17		35	4		24	6		32	1
20	31		59	1					23	5					21	6		28	1		17	12		36	2		25	9		33	2
21	41		70	1					24	2					22	1		29	2		18	20		38	1		26	15		34	2
22	44		74	1					25	3					23	4		30	1		19	22		40	2		27	15		35	3
23	47		80	1					26	9					24	7		31	1		20	24		41	2		28	11		36	2
24	80								27	6					25	5		32	1		21	18		43	1		29	11		37	3
25	89								28	8					26	18		33	1		22	22		45	1		30	18		38	1
26	74								29	5					27	9		34	2		23	15		46	1		31	35		40	3
27	93								30	5					28	7		35	2		24	15		48	2		32	11		41	1
28	78								31	7					29	11		37	2		25	16		55	1		33	13		43	2
29	67								32	1					30	6		38	3		26	10		59	1		34	8		46	2
30	71								33	3					31	7		39	1		27	13		65	1		35	15		48	3
31	62								34	1					32	5		42	2		28	11					36	21		49	2
32	45								35	1					33	8		43	2		29	7					37	17		52	1
33	42								36	3					34	9		45	2		30	8					38	13		53	2
34	45								37	2					35	6		50	1		31	7					39	10		54	1
35	37								39	1					36	8		55	1		32	9					40	10		55	2
36	29								40	2					37	3		56	1		33	6					41	11		57	2
37	29								41	1					38	2		60	1		34	7					42	9		60	1
38	17														39	3					35	5					43	7		61	2
39	17														40	3					36	8					44	6		62	2
40	27														41	3					37	2					45	11		63	1
41	15														42	3					38	7					46	6		64	1
42	15														43	1					39	3					47	4		65	1
43	18														44	3					40	11					48	10
44	8														45	4					41	7					49	5
45	11														46	1					42	4					50	7
46	11														49	2					43	3					51	3
47	5														52	1					44	3					52	7
48	6														54	2					45	4					53	9
49	5														55	1					46	6					54	5
50	4														56	2					47	3					55	4
51	6														57	1					48	7					56	8
52	6														59	1					49	1					57	4
53	3														60	3					50	5					58	4
54	2														62	2					51	1					59	3
55	1														65	3					52	1					60	5
56	2																				53	2					63	2
57	3																				54	2					64	2
58	4																				56	2					65	1
59	2																				60	2					68	1
60	1																				61	2					69	1
62	1																				62	1					74	1
63	1																				68	1					77	1
65	1																										78	1
67	1																										80	1
70	2
71	1
75	3
